# Supplementary material for: Hi-C calibration by chemically induced chromosomal interactions
Source: EMBO Rep. 2026 Apr 14;27(10):2549–58. doi: 10.1038/s44319-026-00772-x (PMC13219496; doi:10.1038/s44319-026-00772-x)
Supplement: Supplementary file 3 — Source data Fig. 1 [file 44319_2026_772_MOESM3_ESM.zip]

Archive with 3 entries (1 files):
- Figure 1/
- Figure 1/1C/
- Figure 1/1C/Figure1C_histogram.xls
