# Supplementary material for: Hi-C calibration by chemically induced chromosomal interactions
Source: EMBO Rep. 2026 Apr 14;27(10):2549–58. doi: 10.1038/s44319-026-00772-x (PMC13219496; doi:10.1038/s44319-026-00772-x)
Supplement: Supplementary file 3 — Source data Fig. 1 [file 44319_2026_772_MOESM3_ESM.zip › Figure 1/1C/Figure1C_histogram.xls]

## Sheet: Sheet1
Figure 1C. Histograms of dot distances between two loci pairs ± rapamycin.
pair1	DMSO	Rapa		pair2	DMSO	Rapa		pair3	DMSO	Rapa		pair4	DMSO	Rapa		pair5	DMSO	Rapa
Dot_distance (μm)	Fraction	Fraction		Dot_distance (μm)	Fraction	Fraction		Dot_distance (μm)	Fraction	Fraction		Dot_distance (μm)	Fraction	Fraction		Dot_distance (μm)	Fraction	Fraction
0.1	5.94406	41.9277		0.1	6.93069	43.465		0.1	6.81265	46.6729		0.1	5.67595	40.2834		0.1	4.37828	45.4819
0.3	13.986	31.8072		0.3	15.3465	40.4255		0.3	18.9781	37.9569		0.3	13.1063	27.3279		0.3	11.3835	30.6626
0.5	22.3776	9.87952		0.5	25.7426	7.90274		0.5	22.7494	8.99719		0.5	16.8215	9.51417		0.5	23.8179	9.39759
0.7	20.6294	4.81928		0.7	20.297	3.95137		0.7	19.9513	2.15558		0.7	19.195	7.79352		0.7	22.4168	5
0.9	18.1818	3.85542		0.9	14.8515	1.21581		0.9	15.5718	2.15558		0.9	15.3767	5.16194		0.9	19.965	3.55422
1.1	7.34266	1.92771		1.1	11.8812	1.21581		1.1	8.15085	1.12465		1.1	11.0423	4.25101		1.1	8.75657	3.49398
1.3	5.94406	1.68675		1.3	3.46535	1.21581		1.3	4.37956	0.37488		1.3	6.60475	3.03644		1.3	4.72855	1.50602
1.5	3.4965	1.68675		1.5	0.9901	0.30395		1.5	1.82482	0.28116		1.5	3.40557	1.417		1.5	2.62697	0.54217
1.7	1.74825	0.72289		1.7	0	0.30395		1.7	0.60827	0.18744		1.7	2.99278	0.7085		1.7	1.57618	0.18072
1.9	0	0.96386		1.9	0.49505	0		1.9	0.12165	0.09372		1.9	1.13519	0.20243		1.9	0.17513	0.12048
2.1	0	0.24096		2.1	0	0		2.1	0.24331	0		2.1	1.13519	0.10121		2.1	0	0.06024
2.3	0.34965	0.24096		2.3	0	0		2.3	0.12165	0		2.3	0.6192	0.20243		2.3	0.17513	0
2.5	0	0		2.5	0	0		2.5	0.24331	0		2.5	0.72239	0		2.5	0	0
2.7	0	0		2.7	0	0		2.7	0.12165	0		2.7	0.516	0		2.7	0	0
2.9	0	0.24096		2.9	0	0		2.9	0	0		2.9	0.3096	0		2.9	0	0
3.1	0	0		3.1	0	0		3.1	0	0		3.1	0.2064	0		3.1	0	0
3.3	0	0		3.3	0	0		3.3	0	0		3.3	0.1032	0		3.3	0	0
3.5	0	0		3.5	0	0		3.5	0.12165	0		3.5	0.2064	0		3.5	0	0
3.7	0	0		3.7	0	0		3.7	0	0		3.7	0.1032	0		3.7	0	0
3.9	0	0		3.9	0	0		3.9	0	0		3.9	0.2064	0		3.9	0	0
4.1	0	0		4.1	0	0		4.1	0	0		4.1	0.1032	0		4.1	0	0
4.3	0	0		4.3	0	0		4.3	0	0		4.3	0	0		4.3	0	0
4.5	0	0		4.5	0	0		4.5	0	0		4.5	0.1032	0		4.5	0	0
4.7	0	0		4.7	0	0		4.7	0	0		4.7	0.3096	0		4.7	0	0
