# Supplementary material for: Hi-C calibration by chemically induced chromosomal interactions
Source: EMBO Rep. 2026 Apr 14;27(10):2549–58. doi: 10.1038/s44319-026-00772-x (PMC13219496; doi:10.1038/s44319-026-00772-x)
Supplement: Supplementary file 4 — Source data Fig. 2 [file 44319_2026_772_MOESM4_ESM.zip]

Archive with 7 entries (3 files):
- Figure 2/
- Figure 2/2A/
- Figure 2/2A/Figure2A_frequency.xls
- Figure 2/2B/
- Figure 2/2B/Figure2B_insulation_score.xls
- Figure 2/2C-D/
- Figure 2/2C-D/Figure2C-D_Signal_difference.xls
