# Supplementary material for: Hi-C calibration by chemically induced chromosomal interactions
Source: EMBO Rep. 2026 Apr 14;27(10):2549–58. doi: 10.1038/s44319-026-00772-x (PMC13219496; doi:10.1038/s44319-026-00772-x)
Supplement: Supplementary file 4 — Source data Fig. 2 [file 44319_2026_772_MOESM4_ESM.zip › Figure 2/2A/Figure2A_frequency.xls]

## Sheet: Sheet1
Figure 2A. Absolute contact frequencies (fraction of cells exhibiting continuously dot co-localization)
pair1	DMSO	Rapa		pair2	DMSO	Rapa		pair3	DMSO	Rapa		pair4	DMSO	Rapa		pair5	DMSO	Rapa
abs.contact_frquency	1.7	62.6		abs.contact_frquency	1.5	67.1		abs.contact_frquency	3.95	69.2		abs.contact_frquency	1.2	67		abs.contact_frquency	0.6	68
