# Supplementary material for: Hi-C calibration by chemically induced chromosomal interactions
Source: EMBO Rep. 2026 Apr 14;27(10):2549–58. doi: 10.1038/s44319-026-00772-x (PMC13219496; doi:10.1038/s44319-026-00772-x)
Supplement: Supplementary file 4 — Source data Fig. 2 [file 44319_2026_772_MOESM4_ESM.zip › Figure 2/2B/Figure2B_insulation_score.xls]

## Sheet: Sheet1
Figure 2B.Insulation scores
Distance (bp)	pair1_0%	pair1_100%	pair3_0%	pair3_100%	pair4_0%	pair4_100%
10000	1.40366	1.33016	0.91201	0.59842	1.00747	1.31004
25000	1.30389	1.04933	1.10779	1.03032	1.1494	1.31431
40000	0.52099	0.4555	0.60985	0.63991	0.66198	0.77449
50000	0.75368	0.80949	0.80538	0.82953	0.79696	0.90585
60000	0.76374	0.8873	0.80712	0.84082	0.74304	0.85495
70000	0.66301	0.74298	0.64467	0.6882	0.56738	0.65626
80000	0.33503	0.36252	0.36553	0.36579	0.28708	0.35857
90000	-0.13347	-0.15344	-0.1043	-0.11169	-0.17942	-0.12529
100000	-0.29716	-0.29015	-0.23873	-0.2736	-0.36455	-0.29468
110000	-0.30779	-0.24133	-0.14795	-0.23291	-0.24045	-0.15002
125000	-0.4789	-0.48539	-0.32834	-0.36099	-0.32723	-0.24794
140000	-0.49952	-0.56242	-0.52565	-0.46902	-0.36561	-0.25845
150000	0.07776	-0.05754	0.01769	0.06267	0.08971	0.16946
160000	0.45561	0.37936	0.77259	0.774	0.66518	0.65247
170000	0.6575	0.68077	1.0092	1.08936	1.04911	0.87707
180000	0.758	0.80345	0.64748	0.75355	0.78079	0.64444
190000	0.61057	0.63167	0.35537	0.4249	0.39435	0.34731
200000	0.36748	0.35383	0.45409	0.46582	0.34289	0.25193
210000	-0.03482	-0.12042	0.14193	0.14363	0.02672	-0.0842
220000	-0.28255	-0.43854	0.00371	0.06535	-0.08318	-0.22762
230000	-0.43704	-0.5483	-0.16194	-0.11706	-0.21585	-0.33855
240000	-0.38441	-0.45788	-0.13388	-0.10494	-0.17786	-0.23662
250000	-0.47184	-0.52897	-0.24646	-0.21473	-0.33874	-0.34504
260000	-0.50902	-0.59306	-0.41526	-0.42587	-0.42844	-0.42602
270000	-0.63957	-0.68908	-0.63968	-0.64725	-0.50232	-0.56837
280000	-0.78231	-0.79864	-0.73302	-0.71103	-0.58341	-0.70158
290000	-0.77761	-0.8209	-0.7793	-0.77663	-0.66597	-0.777
300000	-0.50966	-0.62812	-0.65327	-0.58987	-0.51557	-0.58315
310000	0.0907	-0.04807	0.0426	0.09351	0.1899	0.13601
320000	0.64548	0.68375	0.42797	0.53791	0.66762	0.79316
330000	0.67148	0.91126	0.46202	0.60925	0.57913	0.9155
340000	0.06653	0.38831	0.07174	0.30997	0.06375	0.53642
350000	-0.43537	-0.11163	-0.18775	-0.008	-0.39141	0.03438
360000	-0.64068	-0.3448	-0.34937	-0.17571	-0.56066	-0.19984
370000	-0.85822	-0.54431	-0.4804	-0.3062	-0.72913	-0.38828
380000	-1.00932	-0.75884	-0.70361	-0.52019	-0.94786	-0.63023
390000	-1.11671	-0.8516	-0.75794	-0.59419	-1.08621	-0.73536
400000	-1.00247	-0.74961	-0.60812	-0.47896	-0.99435	-0.65396
410000	-1.20781	-0.96573	-0.87587	-0.80528	-1.17355	-0.86654
420000	-1.29709	-1.11016	-1.06894	-0.99197	-1.25683	-1.05125
430000	-1.35455	-1.29762	-1.23988	-1.19699	-1.34104	-1.27802
440000	-1.24246	-1.30495	-1.18397	-1.16056	-1.24845	-1.34037
450000	-0.74999	-0.93259	-0.677	-0.75492	-0.69015	-0.86511
460000	-0.14693	-0.3868	-0.08952	-0.32507	-0.08094	-0.33327
470000	0.23905	-0.06768	0.35381	0.04144	0.30246	0.03921
480000	0.36383	0.0038	0.39136	0.00582	0.28908	0.0647
490000	0.28502	-0.06079	0.52603	0.03092	0.2309	-0.01792
500000	0.4056	-0.06509	0.72239	0.06	0.20942	-0.03307
510000	0.45578	-0.01668	1.00075	0.24383	0.30558	-0.00026514
520000	0.53645	0.08169	1.27353	0.43479	0.38749	0.14303
530000	0.81188	0.38126	1.25233	0.34603	0.44445	0.2223
540000	0.70466	0.25559	0.90017	0.10425	0.25697	0.02576
550000	0.21909	-0.20592	0.34548	-0.31701	-0.17734	-0.37219
560000	-0.35483	-0.8004	-0.33227	-0.86405	-0.69151	-0.88358
570000	-0.62886	-1.04982	-0.70143	-1.07478	-0.93036	-1.09988
580000	-0.24521	-0.70574	-0.52705	-0.69252	-0.54948	-0.69368
590000	0.13703	-0.23679	-0.35412	-0.38817	-0.0945	-0.20818
600000	0.08739	-0.33462	-0.72284	-0.52494	-0.084	-0.25168
610000	0.3848	0.02786	-0.89183	-0.5718	0.17975	0.03738
620000	0.55827	0.25461	-0.58138	-0.21317	0.42288	0.29218
630000	0.85335	0.64428	-0.29577	0.09302	0.56562	0.42588
640000	1.23911	0.9736	0.38683	0.74101	0.9225	0.75255
650000	1.17539	0.9941	0.42506	0.84128	0.89014	0.70208
660000	1.25158	1.06194	0.52519	0.92053	0.96572	0.79926
670000	1.07513	0.82747	0.38767	0.76288	0.76167	0.61075
680000	0.99016	0.7309	0.37052	0.64489	0.6907	0.55558
690000	1.07958	0.98051	0.5708	0.76599	0.87853	0.77956
705000	0.89161	0.89329	0.43512	0.53871	0.75641	0.64722
720000	0.16344	0.10002	-0.28057	-0.21647	-0.11393	-0.24812
730000	-0.37161	-0.42216	-0.6422	-0.54564	-0.45133	-0.59546
740000	-0.3265	-0.28075	-0.58707	-0.49338	-0.37559	-0.49754
750000	-0.04397	0.06916	-0.28178	-0.13054	-0.06296	-0.1374
760000	0.28049	0.45856	0.09888	0.28043	0.25943	0.21785
770000	0.23774	0.44502	0.27897	0.47109	0.49476	0.36604
780000	-0.00771	0.30215	0.16769	0.21762	0.36319	0.20259
790000	-0.34518	-0.03848	-0.19487	-0.13244	0.01535	-0.21973
800000	-0.42424	-0.00987	0.08352	0.13291	0.29766	0.06671
810000	-0.08179	0.40492	0.40529	0.44423	0.49977	0.31328
820000	0.34048	0.88665	0.62417	0.57925	0.68338	0.5346
830000	0.41816	0.88774	0.56312	0.54071	0.64177	0.54336
840000	0.2022	0.6953	0.32228	0.3373	0.45327	0.40605
850000	0.19573	0.60578	0.36219	0.43519	0.48377	0.48226
860000	0.33349	0.64716	0.49618	0.63544	0.6371	0.66922
870000	0.35657	0.64714	0.40747	0.49313	0.56731	0.62339
880000	0.29505	0.61638	0.48828	0.50138	0.56313	0.66057
890000	0.21901	0.49067	0.40546	0.47044	0.53225	0.59961
900000	0.02821	0.32151	0.2626	0.34796	0.25597	0.34009
910000	-0.03148	0.20925	0.16167	0.25025	0.179	0.24808
920000	0.22986	0.36183	0.50358	0.55208	0.48548	0.53529
930000	0.4787	0.64091	0.71658	0.71008	0.62813	0.8234
940000	0.58515	0.7482	0.7726	0.78491	0.57365	0.86751
950000	0.78719	0.94951	0.7838	0.76655	0.50459	0.91472
960000	0.60549	0.79018	0.66527	0.65012	0.10284	0.49919
975000	0.40305	0.47041	0.3169	0.35043	-0.62992	-0.27094
990000	0.27616	0.17863	0.31615	0.48386	-0.29337	0.08379
1000000	0.21257	0.24816	0.24512	0.25589	0.09683	0.56172
1010000	0.4422	0.39992	0.46827	0.34403	0.37185	0.70678
1020000	0.41048	0.37694	0.35946	0.33396	0.26346	0.46657
1030000	0.38081	0.33768	0.40145	0.45371	0.33758	0.45201
1040000	0.3485	0.36226	0.42277	0.50357	0.52545	0.71515
1050000	0.44629	0.46307	0.51251	0.55679	0.67938	0.86242
1060000	0.45746	0.58004	0.15751	0.24935	0.49493	0.75569
