# Supplementary material for: Hi-C calibration by chemically induced chromosomal interactions
Source: EMBO Rep. 2026 Apr 14;27(10):2549–58. doi: 10.1038/s44319-026-00772-x (PMC13219496; doi:10.1038/s44319-026-00772-x)
Supplement: Supplementary file 4 — Source data Fig. 2 [file 44319_2026_772_MOESM4_ESM.zip › Figure 2/2C-D/Figure2C-D_Signal_difference.xls]

## Sheet: Sheet1
Figure 2C-D. Hi-C signal difference ± rapamycin near all CICI pairs.
Distance_to_CICI (kb)	pair1	pair2	pair3	pair4	pair5
-100	-0.11157	1.829	0	0.0928753	-0.434619
-90	0.6331	1.06724	0	0.0664469	-0.294633
-80	1.00544	3.28053	-0.0432691	0.921552	0.795937
-70	0.893865	0.0583673	0.177637	1.27304	-0.294633
-60	1.02425	1.79641	0.883633	0.802256	0.998588
-50	0.40996	4.95338	0.781148	2.07529	1.93451
-40	2.62516	9.10028	1.41199	2.59893	0.327975
-30	10.9657	4.67369	3.91257	5.70147	0.670613
-20	13.5533	9.88781	4.04694	13.7769	4.84894
-10	22.992	16.0919	6.32205	11.1243	8.90193
0	41.7768	82.1715	40.3099	38.7758	38.1608
10	41.758	24.2159	10.2073	22.4608	18.7544
20	23.4947	17.2758	8.45598	14.5784	6.47013
30	16.1233	7.46001	5.94401	8.08181	7.60871
40	9.66321	3.00083	1.90619	7.82962	4.11566
50	7.61602	1.26279	6.00096	9.45414	2.38782
60	2.01218	2.96824	7.43348	6.02012	4.77161
70	7.44801	5.74774	8.89104	4.26988	0.873264
80	1.86298	2.64913	0	5.0257	0.641292
90	1.91811	2.05033	0	3.01044	1.45189
100	1.97455	0.0583673	0	1.97601	1.38923
