# Supplementary material for: Hi-C calibration by chemically induced chromosomal interactions
Source: EMBO Rep. 2026 Apr 14;27(10):2549–58. doi: 10.1038/s44319-026-00772-x (PMC13219496; doi:10.1038/s44319-026-00772-x)
Supplement: Supplementary file 5 — Source data Fig. 3 [file 44319_2026_772_MOESM5_ESM.zip]

Archive with 7 entries (3 files):
- Figure 3/
- Figure 3/3B/
- Figure 3/3B/Figure3B_frequency.xls
- Figure 3/3C/
- Figure 3/3C/Figure3C_HiC_sigals.xls
- Figure 3/3D/
- Figure 3/3D/Figure3D_Calibration.xls
