# Supplementary material for: Hi-C calibration by chemically induced chromosomal interactions
Source: EMBO Rep. 2026 Apr 14;27(10):2549–58. doi: 10.1038/s44319-026-00772-x (PMC13219496; doi:10.1038/s44319-026-00772-x)
Supplement: Supplementary file 5 — Source data Fig. 3 [file 44319_2026_772_MOESM5_ESM.zip › Figure 3/3B/Figure3B_frequency.xls]

## Sheet: Sheet1
Figure 3B. Absolute contact frequencies in each group.
pair1	abs.contact_frquency			pair2	abs.contact_frquency			pair3	abs.contact_frquency			pair4	abs.contact_frquency			pair5	abs.contact_frquency
0	62.6			0	67.1			0	69.2			0	67			0	68
0.1	32.15			0.1	34.3			0.1	36.575			0.1	34.1			0.1	34.3
0.2	13.88			0.2	14.62			0.2	17			0.2	14.36			0.2	14.08
0.5	7.79			0.5	8.06			0.5	10.475			0.5	7.78			0.5	7.34
1	1.7			1	1.5			1	3.95			1	1.2			1	0.6
