# Supplementary material for: Hi-C calibration by chemically induced chromosomal interactions
Source: EMBO Rep. 2026 Apr 14;27(10):2549–58. doi: 10.1038/s44319-026-00772-x (PMC13219496; doi:10.1038/s44319-026-00772-x)
Supplement: Supplementary file 5 — Source data Fig. 3 [file 44319_2026_772_MOESM5_ESM.zip › Figure 3/3C/Figure3C_HiC_sigals.xls]

## Sheet: Sheet1
Figure 3C. Normalized and corrected Hi-C signals as a function of contact frequencies between loci pairs.
Normalized Hi-C signals					Normalized and corrected Hi-C signals
abs.contact_frquency	pair1_R1	pair1_R2	Mean		abs.contact_frquency	pair1_R1	pair1_R2	Mean
62.6	40.6893	41.9662	41.3278		62.6	46.1104	44.1002	45.1053
32.15	22.9946	26.9913	24.9929		32.15	29.6334	25.5243	27.5788
13.88	10.2661	10.5512	10.4086		13.88	11.8149	11.1453	11.4801
7.79	7.78382	7.84969	7.81675		7.79	8.74866	8.01315	8.3809
1.7	2.82796	2.29767	2.56282		1.7	2.48151	2.92928	2.70542
abs.contact_frquency	pair2_R1	pair2_R2	Mean		abs.contact_frquency	pair2_R1	pair2_R2	Mean
67.1	44.4105	45.3007	44.8556		67.1	72.0971	68.7917	70.4444
34.3	19.6245	23.1514	21.388		34.3	36.1694	30.5363	33.3529
14.62	10.7858	11.1043	10.945		14.62	17.3528	16.8485	17.1006
8.06	6.38263	6.58258	6.4826		8.06	10.0029	9.76148	9.88217
1.5	2.2721	1.52007	1.89608		1.5	2.5135	3.7928	3.15315
abs.contact_frquency	pair3_R1	pair3_R2	Mean		abs.contact_frquency	pair3_R1	pair3_R2	Mean
69.2	25.94	27.0115	26.4758		69.2	40.9392	31.7017	36.3204
36.575	10.2662	13.2247	11.7454		36.575	20.7007	12.9375	16.8191
17	7.00137	7.63635	7.31886		17	11.7347	8.02773	9.88125
10.475	3.81117	4.28397	4.04757		10.475	6.1618	4.28628	5.22407
3.95	2.41522	4.54351	3.47937		3.95	6.68836	2.60756	4.64796
abs.contact_frquency	pair4_R1	pair4_R2	Mean		abs.contact_frquency	pair4_R1	pair4_R2	Mean
67	27.3855	30.4191	28.9023		67	38.7933	40.8765	39.8349
34.1	12.5712	13.2188	12.895		34.1	16.8198	16.3916	16.6057
14.36	4.66975	6.41768	5.54372		14.36	6.40388	8.52967	7.46681
7.78	3.05899	3.89201	3.47551		7.78	4.12824	4.02886	4.07857
1.2	0.500952	1.00161	0.751283		1.2	0.697609	1.41148	1.05457
abs.contact_frquency	pair5_R1	pair5_R2	Mean		abs.contact_frquency	pair5_R1	pair5_R2	Mean
68	23.248	20.3534	21.8007		68	24.7665	25.506	25.1363
34.3	16.6709	14.4155	15.5432		34.3	18.1555	17.4489	17.8022
14.08	6.54975	5.5672	6.05848		14.08	7.24658	6.03488	6.6407
7.34	3.91363	2.53422	3.22392		7.34	4.32228	2.80903	3.56563
0.6	0.571976	0.919072	0.745524		0.6	0.584024	0.898754	0.741362
