# Supplementary material for: Hi-C calibration by chemically induced chromosomal interactions
Source: EMBO Rep. 2026 Apr 14;27(10):2549–58. doi: 10.1038/s44319-026-00772-x (PMC13219496; doi:10.1038/s44319-026-00772-x)
Supplement: Supplementary file 5 — Source data Fig. 3 [file 44319_2026_772_MOESM5_ESM.zip › Figure 3/3D/Figure3D_Calibration.xls]

## Sheet: Sheet1
Figure 3D. Hi-C signals as a function of genomic distance.
Genomic Distance (bp)	HiC-contacts
40000	53.0821
50000	34.6926
60000	24.6817
70000	18.815
80000	15.0779
90000	12.5322
100000	10.7045
110000	9.33879
120000	8.28687
130000	7.45619
140000	6.78569
150000	6.23368
160000	5.77124
170000	5.378
180000	5.03941
190000	4.74482
200000	4.48632
210000	4.25783
220000	4.05463
230000	3.87297
240000	3.70984
250000	3.5628
260000	3.42982
270000	3.30923
280000	3.19959
290000	3.09968
300000	3.00843
310000	2.92489
320000	2.84822
330000	2.77765
340000	2.71247
350000	2.65206
360000	2.59582
370000	2.54325
380000	2.49387
390000	2.44727
400000	2.40307
410000	2.36096
420000	2.32066
430000	2.28194
440000	2.2446
450000	2.20852
460000	2.17354
470000	2.13961
480000	2.10659
490000	2.07449
500000	2.0432
510000	2.01276
520000	1.98308
530000	1.9542
540000	1.92607
550000	1.89872
560000	1.8721
570000	1.84624
580000	1.82111
590000	1.79672
600000	1.77303
610000	1.75005
620000	1.72776
630000	1.70614
640000	1.68518
650000	1.66485
660000	1.64514
670000	1.62601
680000	1.60747
690000	1.58946
700000	1.57199
710000	1.55501
720000	1.53852
730000	1.52249
740000	1.50689
750000	1.49171
760000	1.47693
770000	1.46253
780000	1.44848
790000	1.43478
800000	1.4214
810000	1.40833
820000	1.39556
830000	1.38308
840000	1.37086
850000	1.3589
860000	1.34719
870000	1.33571
880000	1.32446
890000	1.31343
900000	1.30261
910000	1.29199
920000	1.28157
930000	1.27134
940000	1.26128
950000	1.25141
960000	1.2417
970000	1.23216
980000	1.22278
990000	1.21356
1000000	1.20449
1010000	1.19557
1020000	1.18679
1030000	1.17815
1040000	1.16964
1050000	1.16128
1060000	1.15304
1070000	1.14493
